# Supplementary material for: Protective effect of hepatocyte-enriched lncRNA-Mir122hg by promoting hepatocyte proliferation in acute liver injury
Source: Exp Mol Med. 2022 Nov 24;54(11):2022–35. doi: 10.1038/s12276-022-00881-2 (PMC9722683; doi:10.1038/s12276-022-00881-2)
Supplement: Supplementary file 2 — Supplementary Table 8 [file 12276_2022_881_MOESM2_ESM.xls]

## Sheet: Sheet1
Dnajc8	Tmem192	Flot1	Pafah1b2	Gipc1	Icam1	Prelid2	Grhl1
Pdap1	Nup205	Arf6	Cic	Btbd10	Uimc1	Stard3nl	Itih3
C230037L18Rik	Gm21960	Rpl4	Gm11707	Bak1	Anapc4	Aen	Tgm2
Ofd1	Gm44008	Sltm	Enoph1	Prcp	Cad	Esam	Vasp
Pde6d	Rps25	Slc15a3	Ewsr1	Mcrs1	Fubp1	Rps15a	Akr1b8
Timeless	Map3k3	Nop58	F13a1	Slc17a9	Cavin3	Ifitm2	Lmna
Ssc4d	Klf6	Gm40634	Tmed9	Nup188	Dbn1	Ccdc71	Lcn2
Tmem43	Gm5526	Cdr2	Tead4	Cdk2ap2	Lilra6	Rpsa	Tpm1
Entpd7	Ccr1	Rpl13	Tubb4b	Spaca6	Wdr54	Mapk7	Tspan9
Ankrd66	Cct7	Fam118b	Fnbp1l	Iqgap1	P4ha2	Syt12	Rpl12
Clint1	Gm45774	Alpk1	Nubp1	Cdk9	Adam17	Tnfrsf12a	Gsta1
Thumpd3	Itpkc	Uxs1	Gm28856	Hnrnpa0	Sntb2	Tssc4	Fkbp1a
Mt2	Tubgcp3	Ppp2r3c	Fam53c	Tmem138	B930059L03Rik	Nup62	Arhgdia
Nup160	Tmem65	Ruvbl1	Strn4	Ica1	Rpl32	Map3k11	Ctbp1
Osbpl10	Lsm14a	Grk2	Haus8	Trmt6	Snu13	Srrt	Cdkn1a
Uchl3	Tacc2	Bcl2l14	Abracl	Uap1l1	Lgmn	Cfl1	Itga5
Elob	Tnfrsf21	Evi2a	Dcaf15	Rhbdf1	Zfp251	Gas8	Gm3776
Reep5	Spire1	Dnah12	Ssx2ip	Grk6	Bcl2l1	Tes	Mphosph6
App	Rps4x	Tgfb1	Fam43a	Dcbld1	1700023B13Rik	Nacc1	Caskin2
Smg5	Lrrc20	Bmp8b	Rps27a	Hpdl	Prrc2a	Sec61a2	Ddx39
Gm5637	Snx5	Adprhl2	Tbc1d1	Hnrnpa1	Myo1c	Wars	Armcx4
Srprb	Il17ra	Srpk1	Lrrc59	Snx12	Pgs1	Actr3	Myh9
Tgif1	Dram1	Rassf1	Mettl1	Taf1c	Mpzl1	Osmr	Pbdc1
Trmt2a	Nin	Spata5	Serpina3n	Snx7	Ran	Ehd4
Rpl19	Gimap6	Tra2a	Ccdc124	Ppp1r12c	C5ar1	Kctd10
Ppie	Thbd	Ccdc88c	Klhdc4	Ngf	Apaf1	Mlkl
Pvr	Ssbp4	Khsrp	Ybx3	Mgat4b	Gpatch3	2700038G22Rik
Smco4	Dot1l	Cep83	Msn	Gstcd	Copg1	Tbc1d10b
Trak2	Ccdc12	Itpripl2	Fads3	Baz1a	Snx6	Prpf31
Anp32b	Gad1-ps	Msrb3	Wsb2	Spred1	Tuba1c	Ddit4l
Hnrnph1	Ttpal	Tbpl1	Upp1	Hp	Lrp11	Fgl1
Helq	Pom121	Enah	Tnip1	Rpl26	Smox	Snrpf
Dnttip1	Csf2rb	Ttc39a	Mapk11	Pitpna	Inip	Mcam
Jam2	Mdfi	Tg	Tpm4	Tjap1	Nup93	Nqo1
Mef2d	Kazn	Snx1	Grwd1	Ptpn1	Id1	Serpina3m
Atp2b1	Pgm3	Cdca4	Gm20400	Col4a1	Il1rn	Sema4c
Rgs14	Nap1l1	Surf4	Clic1	Sf3b4	Traf2	Prg4
Ung	Anxa2	Spcs2	Caap1	B3gnt3	Ralb	Rnf121
9330159M07Rik	Supt16	Gm19196	Sec61a1	Git1	Marco	Rtkn
Mir142hg	Pappa2	Msantd3	Afap1l2	Zwint	Kpnb1	Yju2
Fam160a2	Rbms1	Acod1	Piezo1	Dhrs13	Ier5	Dynll1
D1Ertd622e	Rbmxl1	Oxct2b	Fam49b	Ranbp3	2610001J05Rik	Gtf2f1
Nrf1	Ifngr1	Sec11a	Rbm3	Alox12	Nutf2	Cndp2
Rpl14-ps1	Ift57	Mok	Tlr1	Tnfrsf1a	Ogg1	Pdlim7
Gdpd1	Ywhab	Ldha	Rapgef5	Ago2	Chmp4b	Tubb6
Pakap	Ubqln2	AU040320	Ints5	Rpl27	Pop7	Zdhhc18
Srp54c	Fchsd1	Slc10a3	Ube2m	Fhl3	Rps10	Cyb5r1
Zfand2a	Fasl	Mfsd5	Alg8	Mcrip1	Eif4enif1	Ruvbl2
Zdhhc12	Gm15694	Polr3d	Cyp4f16	Dhx38	Jpt2	Pnp
Zfp51	Gnb1	Inhbb	Plpp2	Saa2	Uba2	Kctd17
Cep135	Pold3	5031415H12Rik	Rai1	Slc35b1	Slc36a4	Sptlc2
Ctps	Gm16096	Slco3a1	Bcl10	1110038F14Rik	Dync1li2	Pgd
Fam83a	Faap24	Slc6a19	Sumo2	Grn	Coq8b	Tyro3
Srsf7	Hdc	Crlf2	Ddx39b	Map7d1	Specc1	Krt8
Adam8	Hcls1	S100a11	Hars	Rad9a	Trim46	Slc35c1
Slc2a6	Gm11769	Gss	Pitpnm1	Pea15a	Camk2n2	Prmt1
Cmss1	Lrrc8b	Ptpn23	Gm11843	G3bp1	Nyx	Ccl2
Arf2	Cers5	Snrpc	Shc1	Orm1	Tead1	Orm2
Senp1	Isg20	Hpx	Fndc3b	Morf4l2	Tnfaip1	Samd11
Shc2	Rad51b	Snai1	Saa1	Gm47528	Map4k4	Ecscr
Mthfd2	Tubb3	Hnrnpf	Ppp2cb	Aldh18a1	Med10	Acot9
Ost4	Sfswap	Sult1e1	Pspc1	Ppp2r3d	Map3k14	Pfn1
Eif3b	Ppa1	Donson	Acbd3	Zfp52	Bclaf3	Bax
Spcs3	Brpf1	Tekt5	Cklf	Psmd8	Chmp4c	Psph
Atp6v0c	Bco1	Emilin1	Trir	Tmem184c	Steap4	Rps12
Sh2d3c	Stt3a	Zfp384	Kri1	Heg1	Gm13889	Sema6b
Ube2g2	Sipa1	Jak3	Med28	Fxyd5	Tlnrd1	Rell1
Nod2	Slfn2	Kras	Golt1b	Fbxo4	Tmprss2	Cd63
Timm22	Notch4	Chmp6	Fbxl19	Cerk	Eftud2	Optc
Srgn	Dnah2	Psmd13	Plekhg2	Ppp1r14b	Cttn	Dnajc10
Kctd5	Strip2	Magoh	Sestd1	Rpl35	Plrg1	Ppp4c
Fsd1l	Rhno1	Itgb3	Get4	Slc7a11	Snrpd1	Psat1
Bmper	Tubb5	Hsp90b1	Arhgap27	Ehbp1l1	Emd	Mark2
Il3ra	Snrnp40	Slc6a8	Pprc1	Calu	U2af2	Ifitm1
Dnah2os	Myl12a	Zrsr2	Slc39a1	Plpp1	Gar1	Galnt18
Il18bp	Plekhj1	Cd244a	Lrg1	Rbmx	Arf1	Pgm2
Cd151	Puf60	Tbc1d25	Mettl3	Pkm	Nhp2	Adm
Tnfrsf9	Srp19	Alox5ap	Pign	Tpd52	Gla	Asb6
Creld2	Plcb4	Sh3pxd2b	Stat3	Gm379	Gls	Pdcl3
Rps26	Cxcl2	Pigu	Thoc6	AI506816	Hmces	Trim47
Mtmr12	Ssrp1	Tagln2	Sdcbp	Adgrg3	Rps5	Cbr3
Snx8	Ctu2	Eif6	Ccl5	Ubl4a	Ssr2	Fth1
Mrpl54	Rhoc	Pak4	Ube2z	Cstb	Plxnb1	Tpm3
Gata6	Mir17hg	Tnfrsf10b	Sfpq	Sh3gl1	Mydgf	Krt8-ps
Gm13067	Rcc1	Spryd3	Ppp4r1	Aida	Gas2l1	Ccdc120
Eef1b2	Slc2a3	Ano6	Atp6v0e	Pdlim1	Nrg1	Slc41a2
Mrgbp	Rab44	Slc9a7	Elovl7	D10Wsu102e	Nol12	Thop1
Lsm3	Rpl34	Cdc25a	Ydjc	Atp1b3	Csf2ra	Gpr35
Serpina3i	D430020J02Rik	Cgas	Exosc9	Plpp5	Gimap8	Ppp1r8
Hilpda	Steap1	Sec1	Cep170b	Cdkn2aipnl	Mfsd10	Nid1
Hpf1	Nfya	Rnps1	Ccl4	Zmat3	Il13ra1	Gtf3c5
Atxn2l	Apol10b	Cybc1	Myadm	Fbxl14	P3h1	Rps20
Marcksl1	Rpl6	Map3k6	Ptpn12	Sf3a3	Isyna1	Lrp8
Uba52	P2ry6	Gm14936	Mast2	Sybu	Slc3a2	Gimap9
Vdac3	Tmem263	Col4a2	1700017B05Rik	Faap20	Hnrnpm	Ttc16
Ypel4	Tcof1	Dgcr8	Casp2	Tpt1	Arnt2	Tm4sf4
Nudt5	Ms4a4a	Alkbh2	Cln5	Apoa4	Cyb561	Sema3f
Set	Trmt10a	Exosc10	Snrpb	Banf1	Ttll12	Apcs
Marcks	Igf2bp2	Snhg15	Rap2b	Erh	Adamts4	H2-T-ps
Cdk16	Rps24	Nxf1	Rinl	Nos3	Lims1	Rasip1
